# Supplementary material for: Cardiorespiratory Fitness Is an Indicator of Arterial Stiffness and Aortic Blood Pressure in Healthy Adolescents
Source: Children (Basel). 2024 Sep 2;11(9):1078. doi: 10.3390/children11091078 (PMC11430125; doi:10.3390/children11091078)
Supplement: Supplementary file 1 [file children-11-01078-s001.zip]

Archive with 1 entries (1 files):
- children-3131211-supplementary.xlsx
