# Supplementary material for: Cardiorespiratory Fitness Is an Indicator of Arterial Stiffness and Aortic Blood Pressure in Healthy Adolescents
Source: Children (Basel). 2024 Sep 2;11(9):1078. doi: 10.3390/children11091078 (PMC11430125; doi:10.3390/children11091078)
Supplement: Supplementary file 1 [file children-11-01078-s001.zip › children-3131211-supplementary.xlsx]

## Sheet: Sheet1
Age	Sex	Height	Weight	BMI	FM	FFM	FM%	FFM%	cfPWV	ASBP	ADBP	HR	VO2AerT	VO2Peak
11	F	134.8	26.3	14.4	4.3	22	16.4	83.6502	4.3	85	59	76	581	1002
11	F	153	35.1	15	7.7	27.4	22	78.0627	4	84	56	69	682	1061
12	F	144	32.8	15.8	4	28.8	12.2	87.8049	5	94	68	85	712	1098
13	F	160	44.93	17.6	5.5	39.43	12.3	87.7587	4	91	57	57	1315	1875
14	F	166	62.8	22.8	21.7	41.4	34.5	65.6	4.35	107	73.5	74	891	1835
15	F	166.7	55.1	19.7	12.9	42.2	23.5	76.588	5.7	107.5	75	82.5	1576	2136
15	F	157	53.2	21.6	11.6	41.6	21.9	78.1955	5.1	92.5	66.5	68.5	887	1715
15	F	157.5	51.6	20.8	11.9	39.7	23.2	76.938	3.7	91	62	66	1000	1630
15	F	165.3	56	20.4	14.2	41.8	25.5	74.6429	4.1	83	64	79	634	1231
16	F	157.6	51.1	20.6	10.5	40.6	20.6	79.4521	4.7	85	57	65	1028	1656
16	F	161.5	51.4	19.7	15	36.4	29.1	70.8171	4.6	91.5	61.5	68.5	779	1718
16	F	164	56	20.8	18.2	37.8	32.5	67.5	4.5	88	60	54	771	1480
16	F	169.2	51.5	18	12.9	38.6	25.1	74.9515	5	91	66	61	650	1328
16	F	171	56.5	19.3	13.6	42.9	24.1	75.9292	5.3	89	60	73	1032	1856
16	F	161.5	50.3	19.3	9.2	41.1	18.2	81.7097	4.7	86	63	57	1053	2070
16	F	164.4	56.8	21	10.7	46.1	18.8	81.162	4.9	97	70	62	737	2679
17	F	171	60.6	20.7	12.2	48.4	20.1	79.868	5.6	94	66	67	1756	2424
17	F	159	57	22.6	18.9	38.1	33.2	66.8421	6.1	98	69	53	774	1474
17	F	160.5	54.1	20.9	13.6	40.5	25.2	74.8614	4.5	89	54	58	843	1784
17	F	161	54.4	21	16.3	38.1	30	70.0368	4.1	83.5	52	54	917	1522
17	F	164.7	66.2	24.4	21.9	44.3	33.1	66.9184	5.6	96	71	88	950	1867
17	F	163.1	57.9	21.8	15.5	42.4	26.7	73.2297	5.2	101.5	72	78.5	740	1824
17	F	158	52.3	20.9	12.5	39.8	24	76.0994	4.6	97	64	68	1051	1716
17	F	172.5	55.9	18.8	12.2	43.7	21.8	78.1753	5	89	47	63	813	1760
11	M	146.5	42.4	19.8	11.5	30.9	27	72.8774	4.5	100	59.5	76.5	702	1635
11	M	146.7	31.9	14.8	3.6	28.3	11.2	88.7147	4.4	85.5	52.5	69.5	688	1095
11	M	153.5	40.5	17.1	7	33.5	17.3	82.716	4.4	101.5	67	53	715	1659
15	M	172	46.9	15.9	4.9	42	10.4	89.5522	4.3	104	63	66	1282	1960
15	M	181.5	59	17.8	2	57	3.4	96.6102	4.5	98	62	64	920	2303
16	M	177.6	60.4	19.1	8	52.4	13.2	86.755	4.8	109.5	73.5	51	1064	1827
16	M	165	58	21.3	6.3	51.7	10.9	89.1379	5.6	98	62	62	1004	1932
16	M	174	52.71	17.4	8.2	44.51	15.5	84.4432	5.5	102	76	85	982	2045
16	M	177.7	65.1	20.6	6.7	58.4	10.4	89.7081	5	103	68	69	1139	2433
16	M	177.1	74	23.6	14.9	59.1	20.2	79.8649	5.6	102	71	64	1045	2995
16	M	174	56.7	18.7	3.6	53.1	6.4	93.6508	4.5	98	66	64	1330	3022
16	M	167.2	57	20.3	5.3	51.7	9.3	90.7018	4.5	95	53	50	1298	3150
17	M	179.5	75.2	23.3	11	64.2	14.6	85.3723	3.8	91.5	61.5	53.5	1236	3126
17	M	180.5	64.5	19.8	17.8	46.7	27.6	72.4031	4.2	91	59	65	1177	1914
17	M	174	58.9	19.4	6.9	52	11.7	88.2852	5.7	90.5	59	73	824	1735
17	M	189	74	20.7	10.4	63.6	14.1	85.9459	4.7	104	72	70.5	1428	2813
17	M	176.5	57	18.4	4.8	52.2	8.4	91.5789	5	98	56	62	1406	3004
11	F	159.6	79.7	31.1	38	41.7	47.7	52.3212	4.1	106	65	88	1003	1161
11	F	148.5	59.1	26.2	27.2	31.9	46.1	53.9763	5.1	104	70	79	805	1410
13	F	154	58.1	24.5	19.6	38.5	33.7	66.2651	4.9	94	62	70	986	1969
15	F	158.6	65.6	26.1	21.6	44	33	67.0732	5.3	108	76	66.5	1028	1738
15	F	167.5	73.9	26.3	22.9	51	31	69.0122	5.1	104	73	68	999	2129
17	F	167	70.1	25.2	25.3	44.8	36.1	63.9087	6.1	98	73.5	69.5	1000	1918
11	M	158	67.9	27.2	31.6	36.3	46.5	53.461	4.5	93	65	88	1013	1677
11	M	149	56.6	25.5	25.2	31.4	44.6	55.477	4	87	56.5	68	829	1697
11	M	150.5	45.9	20.2	16.3	29.6	35.5	64.488	4.3	93	59	78.5	802	1336
12	M	164.5	74.3	27.9	28	46.3	37.7	62.3149	4.4	91	61	62	976	2088
13	M	166.5	84.4	30.4	31.802	52.5865	37.7	62.3	4.8	109	70	82	1023	2049
14	M	172	64.6	21.8	13.8	50.8	21.3	78.6378	4.9	107	69	76.5	1140	2374
15	M	166.2	67.9	24.6	10.5	57.4	15.5	84.5361	4.8	95.5	59.5	70	1240	2861
15	M	175.1	128	41.8	61.1	66.9	47.7	52.2656	6.9	140	99	87	1667	2874
16	M	185	103.5	30.2	34.4	69.1	33.2	66.7633	6.6	109	70.5	73.5	1338	2364
16	M	192	127	34.6	55.4	71.6	43.6	56.378	4.9	100	65	88	1744	3915
16	M	173.3	123	40.9	49.6	73.4	40.5	59.6748	6	105	69	62	1151	3240
17	M	172.3	77	25.9	11.2	65.8	14.6	85.4545	5.5	110.5	69	69.5	1347	3260
17	M	175	79	25.8	19.3	59.7	24.4	75.5696	4.2	98	52	53	1144	2995
